# Supplementary material for: A Retrospective Study of the Functional Outcomes in Patients with Proximal Humeral Bone Defect after Shoulder Fusion or Prosthetic Replacement
Source: J Clin Med. 2023 May 23;12(11):3616. doi: 10.3390/jcm12113616 (PMC10254032; doi:10.3390/jcm12113616)
Supplement: Supplementary file 1 [file jcm-12-03616-s001.zip]

Archive with 1 entries (1 files):
- jcm-2119592-supplementary.pdf
